# Supplementary material for: Ferreting Out the Effects of Neonatal Hypoxia–Ischemia and Sex on Ferret Cortical Gyrification
Source: Life (Basel). 2025 Sep 11;15(9):1428. doi: 10.3390/life15091428 (PMC12471414; doi:10.3390/life15091428)
Supplement: Supplementary file 1 [file life-15-01428-s001.zip]

Archive with 1 entries (1 files):
- life-3837808-supplementary.pdf
